# Supplementary material for: Effect of INTELLiVENT-ASV versus Conventional Ventilation on Ventilation Intensity in Patients with COVID-19 ARDS—An Observational Study
Source: J Clin Med. 2021 Nov 19;10(22):5409. doi: 10.3390/jcm10225409 (PMC8622732; doi:10.3390/jcm10225409)
Supplement: Supplementary file 1 [file jcm-10-05409-s001.zip]

Archive with 1 entries (1 files):
- jcm-1433773-supplementary.pdf
